# Supplementary material for: Creep Feeding and Weaning Influence the Postnatal Evolution of the Plasma Metabolome in Neonatal Piglets
Source: Metabolites. 2023 Jan 31;13(2):214. doi: 10.3390/metabo13020214 (PMC9960666; doi:10.3390/metabo13020214)
Supplement: Supplementary file 1 [file metabolites-13-00214-s001.zip]

Archive with 1 entries (1 files):
- metabolites-2185227-supplementary - Copy.pdf
